# Supplementary material for: Factors affecting the bacterial community composition and heterotrophic production of Columbia River estuarine turbidity maxima
Source: Microbiologyopen. 2017 Aug 6;6(6):e00522. doi: 10.1002/mbo3.522 (PMC5727365; doi:10.1002/mbo3.522)
Supplement: Supplementary file 7 [file MBO3-6-na-s007.xlsx]

## Sheet: Table S1
					Sanger sequencing			Pyrosequencing
Type	Date	Channel			# of	# of		# of	# of OTU
					Sequences	OTU		Sequences	raw data	rarefied data*
Water	2007-08-01	South	A		126	67		495	216	92
			Af		n.a.	n.a.		190	92	79
			B		97	56		330	154	93
			Bf		n.a.	n.a.		301	132	80
			C		124	53		281	115	74
			D		147	105		149	106	106
			Df		n.a.	n.a.		233	113	80
		North	E		153	81		718	290	96
			Ef		n.a.	n.a.		279	122	76
			F		116	74		476	173	78
			Ff		n.a.	n.a.		326	114	74
			G		148	73		362	151	86
			Gf		n.a.	n.a.		251	109	81
			H		193	120		157	100	99
			Hf		n.a.	n.a.		699	180	72
			U		n.a.	n.a.		193	74	62
			Uf		n.a.	n.a.		171	73	66
			I		117	66		293	150	89
			If		n.a.	n.a.		279	115	70
	2008-07-01	South	J		130	66		619	250	92
			K		194	98		518	246	97
			R		n.a.	n.a.		638	273	102
			L		134	83		365	194	99
		North	S		n.a.	n.a.		581	188	82
			T		n.a.	n.a.		527	243	99
	2009-05-01	North	M		82	56		n.a.	n.a.	n.a.
			N		96	63		n.a.	n.a.	n.a.
			O		81	44		n.a.	n.a.	n.a.
			P		82	48		n.a.	n.a.	n.a.
Sediment	2007-08-01	North	Q		171	117		n.a.	n.a.	n.a.
