# Supplementary material for: Factors affecting the bacterial community composition and heterotrophic production of Columbia River estuarine turbidity maxima
Source: Microbiologyopen. 2017 Aug 6;6(6):e00522. doi: 10.1002/mbo3.522 (PMC5727365; doi:10.1002/mbo3.522)
Supplement: Supplementary file 8 [file MBO3-6-na-s008.xlsx]

## Sheet: Table S2
	Sample	Salinity	Temperature	Oxygen	Fluorescence	SPM	Phosphate	Nitrate	Ammonium	BP	Discharge	Channel	Season
	code	(PSU)	(°C)	(mL L-1)	(V)	(mg L-1)	(µM)	(µM)	(µM)	(µg C L-1 h-1)	(m3 s-1)
2007-08-01	A	5.604	19.4069	7.7068	0.9224	9	0.62	8.43	2.68	0.5	3300	South	Summer													5.604	19.4069	7.7068	0.9224	9	0.62	8.43
	Af	5.604	19.4069	7.7068	0.9224	9	0.62	8.43	2.68	0.26	3300	South	Summer
	B	10.3992	18.2565	6.81	1.2578	16	0.61	7.03	2.8	0.59	3300	South	Summer													10.3992	18.2565	6.81	1.2578	16	0.61	7.03
	Bf	10.3992	18.2565	6.81	1.2578	16	0.61	7.03	2.8	0.14	3300	South	Summer
	C	0.8549	20.4395	8.6798	1.1938	7	0.45	8.65	2.86	0.24	3300	South	Summer													0.8549	20.4395	8.6798	1.1938	7	0.45	8.65
	D	12.0881	17.7278	6.5449	2.1388	85	0.79	9.19	4.21	1.42	3300	South	Summer													12.0881	17.7278	6.5449	2.1388	85	0.79	9.19
	Df	12.0881	17.7278	6.5449	2.1388	85	0.79	9.19	4.21	0.26	3300	South	Summer
	E	11.8776	17.7968	6.5902	1.0289	79	0.7	8.3	3.1	0.87	3300	South	Summer													11.8776	17.7968	6.5902	1.0289	79	0.7	8.3
	Ef	11.8776	17.7968	6.5902	1.0289	79	0.7	8.3	3.1	0.13	3300	South	Summer
	F	13.1	17.4	7.6766	0.9437	19	0.7	9.1	2.37	0.67	3300	South	Summer													13.1	17.4	7.6766	0.9437	19	0.7	9.1
	Ff	13.1	17.4	7.6766	0.9437	19	0.7	9.1	2.37	0.55	3300	South	Summer
	G	9.047	18.2372	7.0844	1.176	19.67	0.67	10.01	1.77	1.17	3300	North	Summer													9.047	18.2372	7.0844	1.176	19.67	0.67	10.01
	Gf	9.047	18.2372	7.0844	1.176	19.67	0.67	10.01	1.77	0.67	3300	North	Summer
	H	12.287	17.4051	6.8084	2.1844	48.6	0.7	10.4	3.09	1.52	3300	North	Summer													12.287	17.4051	6.8084	2.1844	48.6	0.7	10.4
	Hf	12.287	17.4051	6.8084	2.1844	48.6	0.7	10.4	3.09	0.08	3300	North	Summer
	U	6.7798	18.7727	7.7054	3.8884	8.4	0.7	7.78	0.84	0.83	3300	North	Summer
	Uf	6.7798	18.7727	7.7054	3.8884	8.4	0.7	7.78	0.84	0.18	3300	North	Summer
	I	29.4953	12.2167	5.9743	1.4445	16.5	1.45	15.81	1.26	0.41	3300	North	Summer													29.4953	12.2167	5.9743	1.4445	16.5	1.45	15.81
	If	29.4953	12.2167	5.9743	1.4445	16.5	1.45	15.81	1.26	0.28	3300	North	Summer
2008-07-01	J	11.0108	15.6856	6.4298	1.126	40.3509	0.902	10.412	1.932	1.39921	4500	South	Summer													11.0108	15.6856	6.4298	1.126	40.3509	0.902	10.412
	K	20.1275	12.6401	5.047	1.5633	64.4737	1.523	19.248	1.858	1.66109	4500	South	Summer													20.1275	12.6401	5.047	1.5633	64.4737	1.523	19.248
	R	31.3649	8.4335	2.7176	1.2371	46.0526	2.425	31.514	0.884	1.18741	4500	South	Summer
	L	31.9104	8.1868	2.6148	0.4897	50.4386	2.489	32.046	0.67	0.509238	4500	South	Summer													31.9104	8.1868	2.6148	0.4897	50.4386	2.489	32.046
	S	5.117	17.4165	7.5388	0.7047	33.3333	0.337	4.951	3.807	1.03254	4500	North	Summer
	T	11.0278	15.5472	6.6931	1.7538	92.9825	0.775	8.529	7.575	2.48993	4500	North	Summer
2009-05-01	M	1.2415	13.4598	9.895	5.9144	61	0.5	14.2	n.d	2.43	9500	North	Spring													1.2415	13.4598	9.895	5.9144	61	0.5	14.2
	N	12.7851	11.7174	7.009	7.7175	168.5	1.1	38.9	n.d	4.76	9500	North	Spring													12.7851	11.7174	7.009	7.7175	168.5	1.1	38.9
	O	1.4126	13.8112	4.4411	2.1378	9.75	0.4	15.5	n.d	n.d.	9500	North	Spring													1.4126	13.8112	4.4411	2.1378	9.75	0.4	15.5
	P	24.1382	9.6896	5.7556	4.7177	55.5	1.6	26.3	n.d	4.33	9500	North	Spring													24.1382	9.6896	5.7556	4.7177	55.5	1.6	26.3
