# Supplementary material for: Factors affecting the bacterial community composition and heterotrophic production of Columbia River estuarine turbidity maxima
Source: Microbiologyopen. 2017 Aug 6;6(6):e00522. doi: 10.1002/mbo3.522 (PMC5727365; doi:10.1002/mbo3.522)
Supplement: Supplementary file 9 [file MBO3-6-na-s009.xlsx]

## Sheet: Table S3
	Water																				Sediment
	2007-08-07											2008-07-08				2009-05-09					2007-08-07
	South							North				South				North					North
Sample code	A	B	C	D	E	F		G	H	I		J	K	L		M	N	O	P		Q
Salinity	5.604	10.3	0.8549	12.0881	11.8776	13.1		9.047	12.287	29.4953		11.0108	20.1275	31.9104		1.2415	12.7851	1.4126	24.1382
% sequences
Actinobacteria	12.6984	9.27835	25	6.80272	10.4575	7.75862		8.10811	8.29016	0		9.23077	7.73196	4.47761		3.65854	1.04167	11.1111	0		8.77193
Bacteroidetes	26.9841	34.0206	28.2258	29.2517	22.8758	20.6897		33.7838	34.715	26.4957		37.6923	34.5361	32.8358		24.3902	29.1667	16.0494	28.0488		14.6199
Alphaproteobacteria	14.2857	17.5258	12.9032	14.2857	20.2614	20.6897		20.9459	13.4715	28.2051		13.8462	12.3711	14.9254		6.09756	9.375	11.1111	3.65854		12.8655
Betaproteobacteria	8.73016	16.4948	9.67742	8.16327	13.0719	5.17241		6.75676	7.25389	0		14.6154	5.15464	11.194		12.1951	7.29167	12.3457	1.21951		4.67836
Deltaproteobacteria	6.34921	3.09278	3.22581	6.80272	4.57516	4.31034		2.7027	4.66321	5.12821		0.769231	6.18557	3.73134		8.53659	8.33333	1.23457	7.31707		7.60234
Gammaproteobacteria	12.6984	12.3711	6.45161	17.0068	19.6078	29.3103		18.9189	16.0622	29.9145		10.7692	22.6804	23.8806		14.6341	28.125	34.5679	42.6829		28.655
Verrucomicrobia	6.34921	1.03093	5.64516	4.08163	3.26797	5.17241		3.37838	5.69948	5.12821		3.84615	3.09278	2.23881		7.31707	5.20833	7.40741	6.09756		2.33918
Cyanobacteria	7.14286	2.06186	4.03226	0.680272	0	1.72414		4.05405	1.03627	0.854701		0.769231	0	0		0	0	0	0		0
Firmicutes	2.38095	2.06186	0.806452	6.80272	2.61438	0.862069		1.35135	3.10881	1.7094		0.769231	2.57732	2.23881		8.53659	5.20833	4.93827	6.09756		2.92398
Planctomycetes	1.5873	1.03093	3.22581	4.08163	0	1.72414		0	3.10881	1.7094		6.15385	3.09278	2.98507		12.1951	4.16667	0	3.65854		7.01754
Others	0.793651	1.03093	0.806452	2.04082	3.26797	2.58621		0	2.59067	0.854701		1.53846	2.57732	1.49254		2.43902	2.08333	1.23457	1.21951		10.5263
