# Supplementary material for: Factors affecting the bacterial community composition and heterotrophic production of Columbia River estuarine turbidity maxima
Source: Microbiologyopen. 2017 Aug 6;6(6):e00522. doi: 10.1002/mbo3.522 (PMC5727365; doi:10.1002/mbo3.522)
Supplement: Supplementary file 10 [file MBO3-6-na-s010.xlsx]

## Sheet: Table S4
Date	Phase of	Sample	SPM	Salinity	chl a	POC	chl a/ POC
	ETM development	code	mg L-1	PSU	µg L-1	mg L-1	mg g-1
Aug-07*	starting ETM	B	16	10.3	3.6	0.99	3.6
	ETM peak	D	85	12.0881	6.5	2.61	2.5
	decreasing ETM	E	79	11.8776	2.1	1.21	1.7
	post-ETM	F	19	13.1	2	0.86	2.4
2009-05-01	ETM peak	N	169	12.7851	44.0446	5.5086	7.99561
	ETM peak	O	10	1.4126	21.8946	0.8187	26.7431
	post-ETM	P	56	24.1382	31.6966	2.4873	12.7434
