# Supplementary material for: Factors affecting the bacterial community composition and heterotrophic production of Columbia River estuarine turbidity maxima
Source: Microbiologyopen. 2017 Aug 6;6(6):e00522. doi: 10.1002/mbo3.522 (PMC5727365; doi:10.1002/mbo3.522)
Supplement: Supplementary file 11 [file MBO3-6-na-s011.xlsx]

## Sheet: Table S5
	Water
	2007-08-07												2008-07-08
	South							North					South					North
Sample code	A	B	C	D	E	F		G	H	U	I		J	K	R	L		S	T
Salinity	5.604	10.3	0.8549	12.0881	11.8776	13.1		9.047	12.287	6.8	29.4953		11.0108	20.1275	31.4	31.9104		5.1	11
% sequences
Actinobacteria	14.7651	21.4765	37.5839	14.7651	16.1074	16.1074		16.1074	15.4362	17.4497	2.01342		8.05369	6.71141	1.34228	4.02685		15.4362	12.7517
Bacteroidetes	24.1611	20.1342	16.7785	23.4899	25.5034	28.8591		21.4765	32.8859	35.5705	21.4765		55.0336	55.0336	55.7047	38.255		57.7181	41.6107
Alphaproteobacteria	25.5034	20.1342	11.4094	20.8054	26.8456	24.8322		24.1611	23.4899	17.4497	37.5839		8.72483	12.7517	6.04027	18.7919		6.04027	12.0805
Betaproteobacteria	3.3557	6.04027	8.72483	5.36913	2.01342	2.01342		6.04027	2.68456	10.0671	1.34228		8.72483	4.02685	1.34228	2.68456		5.36913	8.05369
Deltaproteobacteria	1.34228	5.36913	0.671141	4.69799	3.3557	0		2.01342	2.68456	0	0.671141		2.01342	7.38255	10.0671	6.71141		2.01342	8.05369
Gammaproteobacteria	8.05369	10.7383	3.3557	12.0805	10.7383	13.4228		10.0671	15.4362	7.38255	24.8322		6.71141	6.04027	14.094	18.1208		2.01342	6.04027
Verrucomicrobia	6.71141	4.02685	2.68456	6.71141	4.69799	2.01342		1.34228	0.671141	1.34228	6.71141		4.02685	1.34228	0.671141	2.01342		7.38255	4.02685
Cyanobacteria	8.72483	6.71141	12.0805	3.3557	6.71141	7.38255		12.7517	2.68456	8.72483	1.34228		2.68456	0	0	0		0.671141	1.34228
Firmicutes	0	0	0	0.671141	0	0		0	0	0	0		0	0	0.671141	0.671141		0	0
Planctomycetes	1.34228	0.671141	0.671141	0	0	0.671141		1.34228	0	0	0.671141		0	0.671141	0	1.34228		0.671141	0.671141
Others	6.04027	4.69799	6.04027	8.05369	4.02685	4.69799		4.69799	4.02685	2.01342	3.3557		4.02685	6.04027	10.0671	7.38255		2.68456	5.36913
